# Supplementary material for: Efficacy and Tolerability of Pazopanib in Elderly Patients with Advanced Soft Tissue Sarcoma: A Multicentre Real-World Study from Turkey
Source: J Clin Med. 2026 Jun 20;15(12):4803. doi: 10.3390/jcm15124803 (PMC13302015; doi:10.3390/jcm15124803)
Supplement: Supplementary file 1 [file jcm-15-04803-s001.zip]

Archive with 1 entries (1 files):
- jcm-4353497-supplementary.pdf
